# Supplementary material for: Objective Assessment of Counselling for Fetal Heart Defects: An Interdisciplinary Multicenter Study
Source: J Clin Med. 2020 Feb 8;9(2):467. doi: 10.3390/jcm9020467 (PMC7073987; doi:10.3390/jcm9020467)
Supplement: Supplementary file 1 [file jcm-09-00467-s001.zip]

Archive with 1 entries (1 files):
- Author ́s proof jcm-09-00467-s001.xlsx
