# Supplementary material for: Objective Assessment of Counselling for Fetal Heart Defects: An Interdisciplinary Multicenter Study
Source: J Clin Med. 2020 Feb 8;9(2):467. doi: 10.3390/jcm9020467 (PMC7073987; doi:10.3390/jcm9020467)
Supplement: Supplementary file 1 [file jcm-09-00467-s001.zip › Author ́s proof jcm-09-00467-s001.xlsx]

## Sheet: Antwotern
CHD Grading	fetal cardiac diagnosis	genetic or extra-cardiac findings
1	ASD	Trisomy 21
1	Hydrops, tricuspid regurgitation
1	LSVC
1	Right aortic arch
1	Suspicion for coarctation, ventricular disproportion
1	VSD	renal agenesis
1	VSD
1	VSD
1	VSD
1	VSD
1	VSD	*Reciprocal translocation chromosome 1 and 7; deletions: 1q43 and 7p15.3 - p21.1
1	VSD	*Cystic fibrosis
2	AVSD	Trisomy 21
2	AVSD
2	AVSD	Trisomy 21
2	AVSD
2	AVSD
2	AVSD	Trisomy 21
2	AVSD
2	AVSD	Trisomy 21
2	AVSD
2	AVSD	Trisomy 21
2	AVSD, ARSA	Trisomy 21
2	Coarctation
2	Coarctation
2	Coarctation, ARSA
2	DORV
2	DORV
2	Ebstein´s anomaly of the tricuspid valve
2	Ebstein´s anomaly of the tricuspid valve
2	Hypoplastic aortic arch
2	Hypoplastic aortic arch, coarctation
2	Hypoplastic aortic arch, VSD	*MCAD
2	Hypoplastic aortic arch, VSD muscular, PAPVR
2	Severe pulmonary stenosis, severe tricuspid regurgitation
2	TGA (simple)
2	TGA (simple)
2	TOF	Trisomy 21
2	TOF
2	TOF, right aortic arch	DiGeorge-syndrome
2	Tricuspid atresia Ib
2	Tricuspid valve dysplasia, prenatal duct closure
3	Aortic stenosis, coarctation
3	AVSD, hypoplastic aortic arch, coarctation
3	AVSD, TOF	Trisomy 21
3	Borderline left ventricle, hypoplastic aortic arch, coarctation, LSVC
3	Coarctation	Turner syndrome
3	Coarctation
3	Complex TGA
3	Complex TGA
3	Complex TGA
3	Complex TGA
3	Complex TGA
3	Complex TGA
3	Complex TGA
3	Complex TGA
3	Complex TGA
3	Critical aortic stenosis, severe mitral regurgitation, coarctation
3	Critical pulmonary stenosis, severe tricuspid regurgitation
3	DILV, MGA, aortic arch hypoplasia, bilateral SVC
3	DORV, aortic arch hypoplasia, coarctation
3	DORV, MGA, right aortic arch, hypoplastic aortic arch, coarctation
3	DORV, subpulmonary stenosis
3	DORV, TGA
3	DORV, TGA, subpulmonary stenosis
3	DORV, TOF type, right aortic arch, MAPCA
3	Heterotaxy syndrome, AVSD, pulmonary stenosis, MGA, right aortic arch
3	Heterotaxy syndrome, dextrocardia, DORV, pulmonary stenosis, MGA
3	Heterotaxy syndrome, HLHS, TAPVR, azygos continuation
3	HLHS
3	HLHS
3	HLHS
3	HLHS
3	HLHS
3	HLHS
3	HLHS
3	HLHS, DORV
3	HLHS, VSD
3	Hypoplastic aortic arch, borderline LV
3	Hypoplastic aortic arch, coarctation
3	IAA, borderline left ventricle	DiGeorge-syndrome
3	IAA, VSD
3	LAI, dextrocardia, hypoplastic right ventricle, tricuspid atresia, pulmonary stenosis, VSD, MGA
3	Non compaction cardiomyopathy
3	PA, IVS
3	PA, VSD
3	PA, IVS
3	PA, IVS, sinusoids
3	PA, VSD
3	PA, VSD
3	PA, VSD, MAPCAs
3	PA, VSD, TGA
3	PA/IVS, bipartite right ventricle, right ventricular hypertrophy
3	Severe aortic stenosis
3	TGA
3	TOF
3	TOF
3	Tricuspid atresia
3	Tricuspid atresia
3	VSD, hypoplastic aortic arch, coarctation, LSVC
		*postnatal diagnosis
	Table 4: Overview of cardiac diagnoses, associated chromosomal or extracardiac anomalies and grading of the heart defects (according to reference 6):
	1 = low risk CHD = little or no effect on life or lifespan (12%)
	2 = moderate risk CHD = low mortality for surgery, but likely to effect long - term survival (30%)
	3 = high risk CHD = a high mortality for surgery or repeated surgeries likely during childhood or likely to be compromised cardiologically as young adults (58%)
	Abbreviations (in alphabetical order):
	ARSA - aberrant right subclavian artery
	ASD - atrial septal defect
	AVSD - atrioventricular septal defect
	CHD - congenital heart disease
	DORV - double outlet right ventricle
	HLHS - hypoplastic left heart syndrome
	IAA - interrupted aortic arch
	IVS - intact ventricular septum
	LAI - left atrial isomerism
	LSVC - left superior vena cava
	MAPCAs - main aortopulmonary collateral arteries
	MCAD - medium-chain acyl-CoA dehydrogenase deficiency
	MGA - malposition of the great arteries
	PA - pulmonary atresia
	PAPVR/TAPVR - partial or total anomalous pulmonary venous return
	TGA - transposition of the great arteries
	TOF - tetralogy of Fallot
	VSD - ventricular septal defect
